# Supplementary material for: Towards the Standardization of Intestinal In Vitro Advanced Barrier Model for Nanoparticles Uptake and Crossing: The SiO2 Case Study
Source: Cells. 2022 Oct 25;11(21):3357. doi: 10.3390/cells11213357 (PMC9654320; doi:10.3390/cells11213357)
Supplement: Supplementary file 1 [file cells-11-03357-s001.zip]

Archive with 1 entries (1 files):
- cells-1919594-supplementary.pdf
